# Supplementary material for: Transparent Figures: Researching and Preserving Objects of Cellulose Acetate
Source: Polymers (Basel). 2023 Jun 27;15(13):2838. doi: 10.3390/polym15132838 (PMC10346856; doi:10.3390/polym15132838)
Supplement: Supplementary file 1 [file polymers-15-02838-s001.zip]

Archive with 1 entries (1 files):
- polymers-2394951-supplementary.pdf
